# Supplementary material for: Identifying Gaps in Predoctoral Craniofacial Education
Source: Dent J (Basel). 2025 Jun 16;13(6):266. doi: 10.3390/dj13060266 (PMC12192217; doi:10.3390/dj13060266)
Supplement: Supplementary file 1 [file dentistry-13-00266-s001.zip]

Archive with 2 entries (2 files):
- dentistry-3647761-supplementary Figure S1.pdf
- dentistry-3647761-supplementary tables.pdf
